# Supplementary material for: GWLD: an R package for genome-wide linkage disequilibrium analysis
Source: G3 (Bethesda). 2023 Jul 11;13(9):jkad154. doi: 10.1093/g3journal/jkad154 (PMC10468308; doi:10.1093/g3journal/jkad154)
Supplement: jkad154_Supplementary_Data [file jkad154_supplementary_data.zip]

Archive with 2 entries (2 files):
- File_S1_G3-2023-404081.docx
- Supplemental_Tables_and_Figures_G3-2023-404081.docx
